# Supplementary material for: Autophagosome development and chloroplast segmentation occur synchronously for piecemeal degradation of chloroplasts
Source: eLife. 2024 Nov 7;12:RP93232. doi: 10.7554/eLife.93232 (PMC11542923; doi:10.7554/eLife.93232)
Supplement: Figure 1—figure supplement 1—source data 1. [file elife-93232-fig1-figsupp1-data1.zip › Figure_1Figure_Supplement_1Source_Data_1.csv]

Figure 1-Figure Supplement 1C_Mean RCB number from four areas (215.04 × 215. 04 µm each)
condition	RCB number
WT_mes	35				Tukey's test
WT_mes	20.5							Mean
WT_mes	19				WT_MS	A		29
WT_mes	26.5				WT_Mes	A		25.25
WT_MS	35				WT_Suc		B	4.375
WT_MS	22.25				WT_MS_suc		B	0.3125
WT_MS	30.5				WT_atg7_mes		B	0.125
WT_MS	28.25
WT_Suc	3.75						p-value
WT_Suc	11				WT_MS	atg7_mes	<.0001
WT_Suc	0.25				WT_MS	WT_MS_suc	<.0001
WT_Suc	2.5				WT_mes	atg7_mes	<.0001
WT_MS_suc	1.25				WT_mes	WT_MS_suc	<.0001
WT_MS_suc	0				WT_MS	WT_Suc	<.0001
WT_MS_suc	0				WT_mes	WT_Suc	<.0001
WT_MS_suc	0				WT_Suc	atg7_mes	0.6808
atg7_mes	0.25				WT_Suc	WT_MS_suc	0.7144
atg7_mes	0.25				WT_MS	WT_mes	0.7681
atg7_mes	0				WT_MS_suc	atg7_mes	1
atg7_mes	0
