# Supplementary material for: Autophagosome development and chloroplast segmentation occur synchronously for piecemeal degradation of chloroplasts
Source: eLife. 2024 Nov 7;12:RP93232. doi: 10.7554/eLife.93232 (PMC11542923; doi:10.7554/eLife.93232)
Supplement: Figure 1—figure supplement 2—source data 1. [file elife-93232-fig1-figsupp2-data1.zip › Figure_1Figure_Supplement_2Source_Data_1.csv]

Figure 1-Figure Supplement 2_chloroplast volume
condition	volume
WT_Cont	249.63		Tukey's test
WT_Cont	230.33						Mean
WT_Cont	312.75		WT_Cont	A			158.18934
WT_Cont	183.45		atg7_Cont		B		126.06129
WT_Cont	214.6		WT_Dark			C	110.17634
WT_Cont	156.64		atg7_Dark			C	108.9836
WT_Cont	214.05
WT_Cont	296.61
WT_Cont	166.26
WT_Cont	298.76
WT_Cont	197.1				p-value
WT_Cont	192.48		WT_Cont	atg7_Dark	<.0001
WT_Cont	188.27		WT_Cont	WT_Dark	<.0001
WT_Cont	195.85		WT_Cont	atg7_Cont	<.0001
WT_Cont	398.24		atg7_Cont	atg7_Dark	<.0001
WT_Cont	344.59		atg7_Cont	WT_Dark	<.0001
WT_Cont	217.73		WT_Dark	atg7_Dark	0.9736
WT_Cont	203.81
WT_Cont	146.89
WT_Cont	280.48
WT_Cont	210.3
WT_Cont	215.23
WT_Cont	267.69
WT_Cont	142.63
WT_Cont	87.08
WT_Cont	161.38
WT_Cont	123.62
WT_Cont	299.64
WT_Cont	226.76
WT_Cont	172.01
WT_Cont	150.38
WT_Cont	136.01
WT_Cont	248.85
WT_Cont	194.31
WT_Cont	271.93
WT_Cont	305.09
WT_Cont	205.46
WT_Cont	206.99
WT_Cont	239.72
WT_Cont	296.2
WT_Cont	344.92
WT_Cont	249.95
WT_Cont	245.96
WT_Cont	356.27
WT_Cont	169
WT_Cont	372.74
WT_Cont	213.18
WT_Cont	389.26
WT_Cont	310.8
WT_Cont	282.42
WT_Cont	151.54
WT_Cont	244.32
WT_Cont	351.65
WT_Cont	357.95
WT_Cont	241.19
WT_Cont	240.94
WT_Cont	52.17
WT_Cont	270.69
WT_Cont	205.73
WT_Cont	294.21
WT_Cont	400
WT_Cont	154.64
WT_Cont	234.83
WT_Cont	193.12
WT_Cont	190
WT_Cont	215.69
WT_Cont	238.22
WT_Cont	386.9
WT_Cont	241.84
WT_Cont	206.7
WT_Cont	272.76
WT_Cont	173.11
WT_Cont	111.5
WT_Cont	249.2
WT_Cont	296.15
WT_Cont	277.92
WT_Cont	153.49
WT_Cont	214.02
WT_Cont	143.86
WT_Cont	131.66
WT_Cont	154.07
WT_Cont	153.1
WT_Cont	148.9
WT_Cont	277.44
WT_Cont	193.45
WT_Cont	98.07
WT_Cont	250.37
WT_Cont	149.99
WT_Cont	142.63
WT_Cont	262.39
WT_Cont	177.53
WT_Cont	223.14
WT_Cont	188.12
WT_Cont	237.17
WT_Cont	162.78
WT_Cont	102.06
WT_Cont	101.93
WT_Cont	64.45
WT_Cont	90.01
WT_Cont	211.61
WT_Cont	117
WT_Cont	199.4
WT_Cont	256.71
WT_Cont	222.99
WT_Cont	124.52
WT_Cont	155.49
WT_Cont	147.49
WT_Cont	159.49
WT_Cont	121.32
WT_Cont	131.01
WT_Cont	241.08
WT_Cont	188.99
WT_Cont	220.14
WT_Cont	123.99
WT_Cont	252.02
WT_Cont	239.38
WT_Cont	114.36
WT_Cont	137.66
WT_Cont	88.68
WT_Cont	289.59
WT_Cont	84.27
WT_Cont	126.44
WT_Cont	277.77
WT_Cont	257.11
WT_Cont	461.63
WT_Cont	84.37
WT_Cont	144.71
WT_Cont	105.42
WT_Cont	89.75
WT_Cont	139.72
WT_Cont	120.75
WT_Cont	172.31
WT_Cont	217.54
WT_Cont	78.72
WT_Cont	76.37
WT_Cont	102.75
WT_Cont	164.8
WT_Cont	111.04
WT_Cont	173.55
WT_Cont	111.32
WT_Cont	110.11
WT_Cont	162.97
WT_Cont	116.08
WT_Cont	120.35
WT_Cont	72.16
WT_Cont	83.43
WT_Cont	97.29
WT_Cont	70.14
WT_Cont	140.06
WT_Cont	167.84
WT_Cont	165.7
WT_Cont	203.1
WT_Cont	59.92
WT_Cont	136.44
WT_Cont	120.84
WT_Cont	148.7
WT_Cont	97.1
WT_Cont	76.31
WT_Cont	98.87
WT_Cont	113.33
WT_Cont	157.13
WT_Cont	62.5
WT_Cont	54.61
WT_Cont	109.41
WT_Cont	79.37
WT_Cont	81.08
WT_Cont	94.07
WT_Cont	120.46
WT_Cont	111.7
WT_Cont	94.15
WT_Cont	196.56
WT_Cont	188.88
WT_Cont	191.32
WT_Cont	191.24
WT_Cont	94.05
WT_Cont	166.39
WT_Cont	151.92
WT_Cont	99.41
WT_Cont	111.79
WT_Cont	173.59
WT_Cont	209.9
WT_Cont	110.59
WT_Cont	270.69
WT_Cont	217.23
WT_Cont	213.4
WT_Cont	131.41
WT_Cont	171.82
WT_Cont	336.4
WT_Cont	258.35
WT_Cont	190.05
WT_Cont	232.6
WT_Cont	188.04
WT_Cont	105.35
WT_Cont	101.88
WT_Cont	217.96
WT_Cont	317.51
WT_Cont	125.98
WT_Cont	67.22
WT_Cont	73.46
WT_Cont	269.48
WT_Cont	147.57
WT_Cont	211.56
WT_Cont	117.81
WT_Cont	66.9
WT_Cont	70.79
WT_Cont	55.23
WT_Cont	79.61
WT_Cont	85.99
WT_Cont	83.9
WT_Cont	267.85
WT_Cont	160.88
WT_Cont	60.56
WT_Cont	61.35
WT_Cont	101.61
WT_Cont	72.44
WT_Cont	199.49
WT_Cont	170.77
WT_Cont	164.47
WT_Cont	74.35
WT_Cont	83.43
WT_Cont	202.09
WT_Cont	269.84
WT_Cont	92.91
WT_Cont	87.49
WT_Cont	115.83
WT_Cont	60.5
WT_Cont	144.88
WT_Cont	151.79
WT_Cont	90.12
WT_Cont	171.46
WT_Cont	171.11
WT_Cont	157.31
WT_Cont	127.4
WT_Cont	123.01
WT_Cont	148.55
WT_Cont	150.24
WT_Cont	115.15
WT_Cont	112.25
WT_Cont	113.46
WT_Cont	236.57
WT_Cont	90.43
WT_Cont	223.85
WT_Cont	246.09
WT_Cont	99.26
WT_Cont	120.5
WT_Cont	172.33
WT_Cont	208.32
WT_Cont	68.89
WT_Cont	147.27
WT_Cont	68.66
WT_Cont	68.32
WT_Cont	116.31
WT_Cont	182.81
WT_Cont	236.58
WT_Cont	168.38
WT_Cont	101.79
WT_Cont	163.87
WT_Cont	62.52
WT_Cont	266.53
WT_Cont	259.95
WT_Cont	92.94
WT_Cont	120.08
WT_Cont	172.6
WT_Cont	128.06
WT_Cont	92.37
WT_Cont	210.55
WT_Cont	152.38
WT_Cont	113.02
WT_Cont	59.54
WT_Cont	158.91
WT_Cont	126.35
WT_Cont	149.87
WT_Cont	89.5
WT_Cont	180.61
WT_Cont	77.11
WT_Cont	112.5
WT_Cont	93.36
WT_Cont	134.73
WT_Cont	79.61
WT_Cont	63.57
WT_Cont	82.34
WT_Cont	67.4
WT_Cont	118.45
WT_Cont	106.39
WT_Cont	99.82
WT_Cont	52.13
WT_Cont	143.66
WT_Cont	127.09
WT_Cont	242.52
WT_Cont	130.17
WT_Cont	122.66
WT_Cont	77.94
WT_Cont	133.47
WT_Cont	55.24
WT_Cont	154.31
WT_Cont	66.48
WT_Cont	175.32
WT_Cont	115.82
WT_Cont	176.82
WT_Cont	103.68
WT_Cont	118.68
WT_Cont	132.04
WT_Cont	60.26
WT_Cont	98.11
WT_Cont	87.53
WT_Cont	200.55
WT_Cont	149.9
WT_Cont	98.87
WT_Cont	126.62
WT_Cont	109.38
WT_Cont	62.09
WT_Cont	205.29
WT_Cont	141.57
WT_Cont	110.1
WT_Cont	104.15
WT_Cont	90.85
WT_Cont	179.34
WT_Cont	114.07
WT_Cont	59.07
WT_Cont	84.87
WT_Cont	143.76
WT_Cont	126.44
WT_Cont	90.19
WT_Cont	59.44
WT_Cont	72.19
WT_Cont	76.78
WT_Cont	128.83
WT_Cont	63.4
WT_Cont	46.97
WT_Cont	192.64
WT_Cont	149.57
WT_Cont	135.33
WT_Cont	79.11
WT_Cont	47.31
WT_Cont	125.63
WT_Cont	115.86
WT_Cont	202.94
WT_Cont	162.47
WT_Cont	117.19
WT_Cont	106.85
WT_Cont	82.29
WT_Cont	121.35
WT_Cont	147.48
WT_Cont	182.67
WT_Cont	95.25
WT_Cont	111.12
WT_Cont	167.16
WT_Cont	77.41
WT_Cont	78.55
WT_Cont	82.67
WT_Cont	167
WT_Cont	106.94
WT_Cont	147.94
WT_Cont	256.08
WT_Cont	129.88
WT_Cont	94.2
WT_Cont	172.71
WT_Cont	131.78
WT_Cont	145.54
WT_Cont	133.01
WT_Cont	181.5
WT_Cont	167.09
WT_Cont	87.47
WT_Cont	59.14
WT_Cont	100.32
WT_Cont	96.97
WT_Cont	60.61
WT_Cont	54.31
WT_Cont	72.64
WT_Cont	112.59
WT_Cont	57.9
WT_Cont	72
WT_Cont	76.62
WT_Cont	103.88
WT_Cont	114.81
WT_Cont	197.49
WT_Cont	119.27
WT_Cont	176.64
WT_Cont	117.52
WT_Cont	231.99
WT_Cont	121.4
WT_Cont	162.37
WT_Cont	70.85
WT_Cont	161.14
WT_Cont	116.32
WT_Cont	98.75
WT_Cont	176.21
WT_Cont	103.13
WT_Cont	89.41
WT_Cont	67.87
WT_Cont	131.24
WT_Cont	158.38
WT_Cont	103.77
WT_Cont	135.43
WT_Cont	192.28
WT_Cont	140.13
WT_Cont	100.73
WT_Cont	244.88
WT_Cont	251.18
WT_Cont	182.9
WT_Cont	120.62
WT_Cont	157.07
WT_Cont	121.14
WT_Cont	75.92
WT_Cont	60.81
WT_Cont	70.37
WT_Cont	161.81
WT_Cont	166.98
WT_Cont	156.44
WT_Cont	87.86
WT_Cont	76.87
WT_Cont	288.82
WT_Cont	256.83
WT_Cont	159.63
WT_Cont	193.7
WT_Cont	239.54
WT_Cont	209.36
WT_Cont	235.63
WT_Cont	162.5
WT_Cont	144.63
WT_Cont	89.81
WT_Cont	83.44
WT_Cont	149.59
WT_Cont	148.5
WT_Cont	163.29
WT_Cont	202.12
WT_Cont	119.6
WT_Cont	152.64
WT_Cont	93.58
WT_Cont	139.69
WT_Cont	177.62
WT_Cont	95.6
WT_Cont	107.04
WT_Cont	144.44
WT_Cont	87.12
WT_Cont	140.93
WT_Cont	102.43
WT_Cont	120.12
WT_Cont	117.87
WT_Cont	136.42
WT_Cont	141.08
WT_Cont	179.05
WT_Cont	170.16
WT_Cont	92.42
WT_Cont	185.89
WT_Cont	79.13
WT_Cont	175.36
WT_Cont	95.99
WT_Cont	134.71
WT_Cont	256.14
WT_Cont	146.02
WT_Cont	147.72
WT_Cont	184.34
WT_Cont	175.41
WT_Cont	71.29
WT_Cont	70
WT_Cont	242.28
WT_Cont	94.08
WT_Cont	165.47
WT_Cont	158.63
WT_Cont	219.27
WT_Cont	123.97
WT_Cont	130.69
WT_Cont	212.12
WT_Cont	160.02
WT_Cont	191.86
WT_Cont	111.87
WT_Cont	85.53
WT_Cont	96.85
WT_Cont	180.27
WT_Cont	176.81
WT_Cont	53.85
WT_Cont	158.68
WT_Cont	181.67
WT_Cont	126.78
WT_Cont	97.63
WT_Cont	151.13
WT_Cont	226.81
WT_Cont	236.59
WT_Cont	205.45
WT_Cont	183.85
WT_Cont	231.46
WT_Cont	182.51
WT_Cont	303.96
WT_Cont	161.39
WT_Cont	130.2
WT_Cont	238.21
WT_Cont	165.64
WT_Cont	160.26
WT_Cont	90.37
WT_Cont	157.18
WT_Cont	125.47
WT_Cont	123.44
WT_Cont	91.42
WT_Cont	148.48
WT_Cont	167.45
WT_Cont	155.86
WT_Cont	166.59
WT_Cont	131.45
WT_Cont	278.99
WT_Cont	219.44
WT_Cont	186.41
WT_Cont	210.38
WT_Cont	220.63
WT_Cont	72.74
WT_Cont	77.72
WT_Cont	173.03
WT_Cont	91.94
WT_Cont	107.3
WT_Cont	122.06
WT_Cont	77.94
WT_Cont	166.11
WT_Cont	204.42
WT_Cont	241.27
WT_Cont	171.25
WT_Cont	220.29
WT_Cont	241.72
WT_Cont	157.5
WT_Cont	150.3
WT_Cont	121.21
WT_Cont	212.6
WT_Cont	89.31
WT_Cont	169.23
WT_Cont	107.33
WT_Cont	135.3
WT_Cont	156.49
WT_Cont	190.92
WT_Cont	251.01
WT_Cont	217.88
WT_Cont	214.41
WT_Cont	233.62
WT_Cont	94.29
WT_Cont	274.21
WT_Cont	133.49
WT_Cont	158.75
WT_Cont	265.57
WT_Cont	192.95
WT_Cont	236.96
WT_Cont	183.39
WT_Cont	184.49
WT_Cont	159.1
WT_Cont	126.06
WT_Cont	180.33
WT_Cont	239.16
WT_Cont	192.56
WT_Cont	197.89
WT_Cont	256.62
WT_Cont	130.57
WT_Cont	70.35
WT_Cont	162.37
WT_Cont	209.08
WT_Cont	161.17
WT_Cont	240.94
WT_Cont	119.14
WT_Cont	123.3
WT_Cont	266.84
WT_Cont	164.11
WT_Cont	214.77
WT_Cont	158.45
WT_Cont	142.38
WT_Cont	253.22
WT_Cont	214.39
WT_Cont	179.78
WT_Cont	226.97
atg7_Cont	100.89
atg7_Cont	61.99
atg7_Cont	51.95
atg7_Cont	65.62
atg7_Cont	49.52
atg7_Cont	64.08
atg7_Cont	85.37
atg7_Cont	104.11
atg7_Cont	97.11
atg7_Cont	148.75
atg7_Cont	146.94
atg7_Cont	109.07
atg7_Cont	103.46
atg7_Cont	76.25
atg7_Cont	67.53
atg7_Cont	148.76
atg7_Cont	110.49
atg7_Cont	139.69
atg7_Cont	145.72
atg7_Cont	127.24
atg7_Cont	146.55
atg7_Cont	146.29
atg7_Cont	129.65
atg7_Cont	185.19
atg7_Cont	49.7
atg7_Cont	64.3
atg7_Cont	80.13
atg7_Cont	56.16
atg7_Cont	62.26
atg7_Cont	60.58
atg7_Cont	97.41
atg7_Cont	183.39
atg7_Cont	99.93
atg7_Cont	98.03
atg7_Cont	113.61
atg7_Cont	60.01
atg7_Cont	135.79
atg7_Cont	106.57
atg7_Cont	53.04
atg7_Cont	109.73
atg7_Cont	158.97
atg7_Cont	50.05
atg7_Cont	45.37
atg7_Cont	85.69
atg7_Cont	63.42
atg7_Cont	148.49
atg7_Cont	78.78
atg7_Cont	139.36
atg7_Cont	241.14
atg7_Cont	102.42
atg7_Cont	117
atg7_Cont	123.93
atg7_Cont	113.34
atg7_Cont	120.61
atg7_Cont	102.21
atg7_Cont	213.64
atg7_Cont	94.33
atg7_Cont	121.46
atg7_Cont	128.69
atg7_Cont	110.88
atg7_Cont	158.77
atg7_Cont	114.36
atg7_Cont	101.39
atg7_Cont	129.22
atg7_Cont	222.77
atg7_Cont	243.73
atg7_Cont	122.54
atg7_Cont	99.88
atg7_Cont	213.64
atg7_Cont	189.03
atg7_Cont	142.38
atg7_Cont	203.95
atg7_Cont	114.98
atg7_Cont	86.56
atg7_Cont	151.37
atg7_Cont	172.62
atg7_Cont	131.64
atg7_Cont	129.25
atg7_Cont	168.31
atg7_Cont	161.26
atg7_Cont	67.99
atg7_Cont	156.73
atg7_Cont	175.54
atg7_Cont	51.54
atg7_Cont	158.67
atg7_Cont	125.54
atg7_Cont	142.23
atg7_Cont	154.9
atg7_Cont	191.17
atg7_Cont	185.56
atg7_Cont	125.66
atg7_Cont	265.93
atg7_Cont	142.08
atg7_Cont	94.4
atg7_Cont	81.17
atg7_Cont	166.07
atg7_Cont	193.74
atg7_Cont	118.09
atg7_Cont	110.39
atg7_Cont	166.94
atg7_Cont	269.59
atg7_Cont	137.85
atg7_Cont	164.19
atg7_Cont	158.92
atg7_Cont	70.73
atg7_Cont	221.49
atg7_Cont	142.01
atg7_Cont	79.29
atg7_Cont	162.87
atg7_Cont	153.67
atg7_Cont	115.18
atg7_Cont	172.34
atg7_Cont	119.51
atg7_Cont	189.33
atg7_Cont	101.83
atg7_Cont	149.35
atg7_Cont	194.74
atg7_Cont	176.25
atg7_Cont	244.02
atg7_Cont	107.36
atg7_Cont	184.55
atg7_Cont	117.92
atg7_Cont	193.65
atg7_Cont	127.91
atg7_Cont	279.28
atg7_Cont	211.06
atg7_Cont	122.13
atg7_Cont	204.92
atg7_Cont	143.11
atg7_Cont	214.13
atg7_Cont	135.12
atg7_Cont	127.49
atg7_Cont	95.68
atg7_Cont	153.37
atg7_Cont	159.76
atg7_Cont	133.7
atg7_Cont	103.92
atg7_Cont	142.99
atg7_Cont	87.96
atg7_Cont	82.21
atg7_Cont	135.22
atg7_Cont	120.8
atg7_Cont	122.94
atg7_Cont	135.12
atg7_Cont	204.56
atg7_Cont	155.77
atg7_Cont	222.22
atg7_Cont	173.06
atg7_Cont	148.93
atg7_Cont	239.41
atg7_Cont	110.26
atg7_Cont	112.22
atg7_Cont	177.6
atg7_Cont	87.87
atg7_Cont	83.49
atg7_Cont	86.93
atg7_Cont	70.87
atg7_Cont	227.51
atg7_Cont	149.27
atg7_Cont	112.03
atg7_Cont	194.85
atg7_Cont	253.91
atg7_Cont	248.94
atg7_Cont	241.07
atg7_Cont	203.06
atg7_Cont	109.42
atg7_Cont	135.18
atg7_Cont	212.5
atg7_Cont	221.13
atg7_Cont	191.32
atg7_Cont	120.81
atg7_Cont	232.45
atg7_Cont	240.58
atg7_Cont	132.73
atg7_Cont	57.97
atg7_Cont	210.21
atg7_Cont	136.95
atg7_Cont	194.55
atg7_Cont	241.44
atg7_Cont	122.38
atg7_Cont	197.89
atg7_Cont	158.9
atg7_Cont	274.15
atg7_Cont	156.13
atg7_Cont	169.18
atg7_Cont	144.76
atg7_Cont	119.69
atg7_Cont	76.19
atg7_Cont	79.74
atg7_Cont	90.55
atg7_Cont	82.94
atg7_Cont	126.36
atg7_Cont	103.34
atg7_Cont	105
atg7_Cont	136.98
atg7_Cont	136.49
atg7_Cont	103.51
atg7_Cont	105.32
atg7_Cont	149.32
atg7_Cont	91.71
atg7_Cont	79.87
atg7_Cont	126.05
atg7_Cont	53.59
atg7_Cont	57.01
atg7_Cont	81.82
atg7_Cont	120.29
atg7_Cont	108.27
atg7_Cont	75.42
atg7_Cont	98.33
atg7_Cont	109.77
atg7_Cont	125.89
atg7_Cont	169.62
atg7_Cont	154.7
atg7_Cont	66.73
atg7_Cont	195.88
atg7_Cont	143.66
atg7_Cont	106.29
atg7_Cont	122.1
atg7_Cont	146.89
atg7_Cont	152.95
atg7_Cont	67.66
atg7_Cont	90.11
atg7_Cont	175.76
atg7_Cont	130.64
atg7_Cont	191.95
atg7_Cont	183.01
atg7_Cont	101.82
atg7_Cont	138.2
atg7_Cont	163.34
atg7_Cont	177.45
atg7_Cont	95.17
atg7_Cont	242.84
atg7_Cont	145.78
atg7_Cont	207.44
atg7_Cont	152.08
atg7_Cont	175.37
atg7_Cont	153.53
atg7_Cont	98.54
atg7_Cont	212.6
atg7_Cont	188.71
atg7_Cont	142.13
atg7_Cont	133
atg7_Cont	169.93
atg7_Cont	117.49
atg7_Cont	191.8
atg7_Cont	182.12
atg7_Cont	182.9
atg7_Cont	100.46
atg7_Cont	111.4
atg7_Cont	184.91
atg7_Cont	148.17
atg7_Cont	162.53
atg7_Cont	126.55
atg7_Cont	82.01
atg7_Cont	72.22
atg7_Cont	142.73
atg7_Cont	97.93
atg7_Cont	155.89
atg7_Cont	90.32
atg7_Cont	184.46
atg7_Cont	100.94
atg7_Cont	92.17
atg7_Cont	105.7
atg7_Cont	113.56
atg7_Cont	95.75
atg7_Cont	142.94
atg7_Cont	126.16
atg7_Cont	106.9
atg7_Cont	91.05
atg7_Cont	185.01
atg7_Cont	116.55
atg7_Cont	179.28
atg7_Cont	102.79
atg7_Cont	204.54
atg7_Cont	131.41
atg7_Cont	110.49
atg7_Cont	52.74
atg7_Cont	105.53
atg7_Cont	78.41
atg7_Cont	61.32
atg7_Cont	121.96
atg7_Cont	157.59
atg7_Cont	122.36
atg7_Cont	151.95
atg7_Cont	174.23
atg7_Cont	129.91
atg7_Cont	91.72
atg7_Cont	66.83
atg7_Cont	78.38
atg7_Cont	115.36
atg7_Cont	74.17
atg7_Cont	54.13
atg7_Cont	115.84
atg7_Cont	108.38
atg7_Cont	60.24
atg7_Cont	150.49
atg7_Cont	146.21
atg7_Cont	118.61
atg7_Cont	76.68
atg7_Cont	188.33
atg7_Cont	232.75
atg7_Cont	209.54
atg7_Cont	126.16
atg7_Cont	126.47
atg7_Cont	145.21
atg7_Cont	98.97
atg7_Cont	148.73
atg7_Cont	134.34
atg7_Cont	110.68
atg7_Cont	134.97
atg7_Cont	164.64
atg7_Cont	65.62
atg7_Cont	102.09
atg7_Cont	168.91
atg7_Cont	119.54
atg7_Cont	124.97
atg7_Cont	154.98
atg7_Cont	122.72
atg7_Cont	69.31
atg7_Cont	88.39
atg7_Cont	110.31
atg7_Cont	75.61
atg7_Cont	85.94
atg7_Cont	132.89
atg7_Cont	225.3
atg7_Cont	115.64
atg7_Cont	80.47
atg7_Cont	104.93
atg7_Cont	152.42
atg7_Cont	92.21
atg7_Cont	62.23
atg7_Cont	111.29
atg7_Cont	87.91
atg7_Cont	121.74
atg7_Cont	84.49
atg7_Cont	90.22
atg7_Cont	109.18
atg7_Cont	95.77
atg7_Cont	108.04
atg7_Cont	62.06
atg7_Cont	72.84
atg7_Cont	96.48
atg7_Cont	78.42
atg7_Cont	104.03
atg7_Cont	92.71
atg7_Cont	90.74
atg7_Cont	87.23
atg7_Cont	89.8
atg7_Cont	74.88
atg7_Cont	129.21
atg7_Cont	149.33
atg7_Cont	93.6
atg7_Cont	85.23
atg7_Cont	77.17
atg7_Cont	70.57
atg7_Cont	104.73
atg7_Cont	114.74
atg7_Cont	70.52
atg7_Cont	62.69
atg7_Cont	111.08
atg7_Cont	75.51
atg7_Cont	56.26
atg7_Cont	137.91
atg7_Cont	94.34
atg7_Cont	100.3
atg7_Cont	84.97
atg7_Cont	71.82
atg7_Cont	72.16
atg7_Cont	129.91
atg7_Cont	101.6
atg7_Cont	57.75
atg7_Cont	79.65
atg7_Cont	169.85
atg7_Cont	144.75
atg7_Cont	124.75
atg7_Cont	85.18
atg7_Cont	102.22
atg7_Cont	154.95
atg7_Cont	103.14
atg7_Cont	99.38
atg7_Cont	113.33
atg7_Cont	64.27
atg7_Cont	87.14
atg7_Cont	102.77
atg7_Cont	70.82
atg7_Cont	98.84
atg7_Cont	102.69
atg7_Cont	86.92
atg7_Cont	75.21
atg7_Cont	63.96
atg7_Cont	103.78
atg7_Cont	88.62
atg7_Cont	128.77
atg7_Cont	113.77
atg7_Cont	69.99
atg7_Cont	118.53
atg7_Cont	130.05
atg7_Cont	189.4
atg7_Cont	140.84
atg7_Cont	167.54
atg7_Cont	144.61
atg7_Cont	184.14
atg7_Cont	168.39
atg7_Cont	127.86
atg7_Cont	194.05
atg7_Cont	148.54
atg7_Cont	74.79
atg7_Cont	105.6
atg7_Cont	128.98
atg7_Cont	107.9
atg7_Cont	125.04
atg7_Cont	136.78
atg7_Cont	71.98
atg7_Cont	131.51
atg7_Cont	177.49
atg7_Cont	150.97
atg7_Cont	82.28
atg7_Cont	108.73
atg7_Cont	165.8
atg7_Cont	114.4
atg7_Cont	138.28
atg7_Cont	106.94
atg7_Cont	153.57
atg7_Cont	173.46
atg7_Cont	118.58
atg7_Cont	194.73
atg7_Cont	130.37
atg7_Cont	169.07
atg7_Cont	67.56
atg7_Cont	122.25
atg7_Cont	135.58
atg7_Cont	165.88
atg7_Cont	90.89
atg7_Cont	118.96
atg7_Cont	158.71
atg7_Cont	109.82
atg7_Cont	76.22
atg7_Cont	157.76
atg7_Cont	120.31
atg7_Cont	142.88
atg7_Cont	88.63
atg7_Cont	121.09
atg7_Cont	127.49
atg7_Cont	162.1
atg7_Cont	225.85
atg7_Cont	213.55
atg7_Cont	172.51
atg7_Cont	165.53
atg7_Cont	183.57
atg7_Cont	175.22
atg7_Cont	197.5
atg7_Cont	170.54
atg7_Cont	145.99
atg7_Cont	138.94
atg7_Cont	137.52
atg7_Cont	132.66
atg7_Cont	137.4
atg7_Cont	96.28
atg7_Cont	167.33
atg7_Cont	122.92
atg7_Cont	100.89
atg7_Cont	77.16
atg7_Cont	105.56
atg7_Cont	69.29
atg7_Cont	100.25
atg7_Cont	98.54
atg7_Cont	176.86
atg7_Cont	275.55
atg7_Cont	154.72
atg7_Cont	142.29
atg7_Cont	128.04
atg7_Cont	149.68
atg7_Cont	134.41
atg7_Cont	125.6
atg7_Cont	109.52
atg7_Cont	107.14
atg7_Cont	194.38
atg7_Cont	165.9
atg7_Cont	132.7
atg7_Cont	126.84
atg7_Cont	144.84
atg7_Cont	124.39
atg7_Cont	109.95
atg7_Cont	152.79
atg7_Cont	160.56
atg7_Cont	147.89
atg7_Cont	126.45
atg7_Cont	187.88
atg7_Cont	64.39
atg7_Cont	135.4
atg7_Cont	104.8
atg7_Cont	149.11
atg7_Cont	156.84
atg7_Cont	127.3
atg7_Cont	118.45
atg7_Cont	170.12
atg7_Cont	169.45
atg7_Cont	78.23
atg7_Cont	160.37
atg7_Cont	143.66
atg7_Cont	133.97
atg7_Cont	171.47
atg7_Cont	164.13
atg7_Cont	130.51
atg7_Cont	210.67
atg7_Cont	134.68
atg7_Cont	116.17
atg7_Cont	156.96
atg7_Cont	87.85
atg7_Cont	115.89
atg7_Cont	111.67
atg7_Cont	164.63
atg7_Cont	201.68
atg7_Cont	117.79
atg7_Cont	129.01
atg7_Cont	91.04
atg7_Cont	113.65
atg7_Cont	261.75
atg7_Cont	103.43
atg7_Cont	192.35
atg7_Cont	129.69
atg7_Cont	158.63
atg7_Cont	304.32
atg7_Cont	113.69
atg7_Cont	136.31
atg7_Cont	213.64
atg7_Cont	78.76
atg7_Cont	130.14
atg7_Cont	192.19
atg7_Cont	146.13
atg7_Cont	90.42
atg7_Cont	167.13
atg7_Cont	132.84
atg7_Cont	102.66
atg7_Cont	133.05
atg7_Cont	139.96
atg7_Cont	90.24
atg7_Cont	115.92
atg7_Cont	69.45
atg7_Cont	110.93
atg7_Cont	73.26
atg7_Cont	88.09
atg7_Cont	98.1
atg7_Cont	53.99
atg7_Cont	72.63
atg7_Cont	63.29
atg7_Cont	72.98
atg7_Cont	66.13
atg7_Cont	61.37
atg7_Cont	56.96
atg7_Cont	67.3
atg7_Cont	54.95
atg7_Cont	95.46
atg7_Cont	64.83
atg7_Cont	77.14
atg7_Cont	47.16
atg7_Cont	52.81
atg7_Cont	59.25
atg7_Cont	104.09
atg7_Cont	69.66
atg7_Cont	147.07
atg7_Cont	67.87
atg7_Cont	68.64
atg7_Cont	94.86
atg7_Cont	135.01
atg7_Cont	50.71
atg7_Cont	96.45
atg7_Cont	80.22
atg7_Cont	59.13
atg7_Cont	75.5
atg7_Cont	64.66
atg7_Cont	125.72
atg7_Cont	77.02
atg7_Cont	55.05
atg7_Cont	79.29
atg7_Cont	162.77
atg7_Cont	72.53
atg7_Cont	57.27
atg7_Cont	81.31
atg7_Cont	91.91
atg7_Cont	51.71
atg7_Cont	49.51
atg7_Cont	70.08
atg7_Cont	98.1
atg7_Cont	48.03
atg7_Cont	94.79
atg7_Cont	93.05
atg7_Cont	64.43
atg7_Cont	124.32
atg7_Cont	64.82
atg7_Cont	68.76
atg7_Cont	63.39
atg7_Cont	95.48
atg7_Cont	136.19
atg7_Cont	75.5
atg7_Cont	112.01
atg7_Cont	126.45
WT_Dark	150.06
WT_Dark	142.84
WT_Dark	167.38
WT_Dark	248.51
WT_Dark	204.81
WT_Dark	137.96
WT_Dark	228.45
WT_Dark	154.91
WT_Dark	167.75
WT_Dark	165.69
WT_Dark	72.05
WT_Dark	101.3
WT_Dark	231.92
WT_Dark	123.6
WT_Dark	92.17
WT_Dark	56.44
WT_Dark	167.97
WT_Dark	76.4
WT_Dark	118.55
WT_Dark	84.21
WT_Dark	163.29
WT_Dark	105.66
WT_Dark	166.27
WT_Dark	199.05
WT_Dark	163.26
WT_Dark	217.51
WT_Dark	95.98
WT_Dark	129.5
WT_Dark	65.05
WT_Dark	72.53
WT_Dark	104.53
WT_Dark	175.05
WT_Dark	142.71
WT_Dark	89.56
WT_Dark	55.96
WT_Dark	93.9
WT_Dark	133.51
WT_Dark	99.19
WT_Dark	105.5
WT_Dark	71.45
WT_Dark	172.77
WT_Dark	160.62
WT_Dark	127.59
WT_Dark	159.52
WT_Dark	161.06
WT_Dark	126.48
WT_Dark	154.64
WT_Dark	212.98
WT_Dark	79.1
WT_Dark	167.94
WT_Dark	168.42
WT_Dark	193.27
WT_Dark	64.6
WT_Dark	275.51
WT_Dark	220.56
WT_Dark	209.35
WT_Dark	197.51
WT_Dark	220.96
WT_Dark	89.49
WT_Dark	137.88
WT_Dark	88.27
WT_Dark	70.44
WT_Dark	104.63
WT_Dark	85.4
WT_Dark	100.33
WT_Dark	132.08
WT_Dark	193.8
WT_Dark	61.28
WT_Dark	118.45
WT_Dark	159.34
WT_Dark	290.2
WT_Dark	139.93
WT_Dark	232.47
WT_Dark	169.93
WT_Dark	123.19
WT_Dark	90.74
WT_Dark	137.1
WT_Dark	193.97
WT_Dark	152.13
WT_Dark	118.84
WT_Dark	79.22
WT_Dark	58.78
WT_Dark	128.38
WT_Dark	115.69
WT_Dark	116.43
WT_Dark	117.08
WT_Dark	171.07
WT_Dark	174.5
WT_Dark	171.76
WT_Dark	134.96
WT_Dark	118.88
WT_Dark	139.32
WT_Dark	93.46
WT_Dark	116.31
WT_Dark	163.82
WT_Dark	134.68
WT_Dark	66.92
WT_Dark	73.94
WT_Dark	56.08
WT_Dark	72.84
WT_Dark	85.6
WT_Dark	73.37
WT_Dark	183.65
WT_Dark	185
WT_Dark	92.74
WT_Dark	97.06
WT_Dark	111.92
WT_Dark	81.06
WT_Dark	64.4
WT_Dark	89.98
WT_Dark	65.13
WT_Dark	106.29
WT_Dark	98.43
WT_Dark	124.59
WT_Dark	141.82
WT_Dark	110.46
WT_Dark	145.76
WT_Dark	75.74
WT_Dark	90.37
WT_Dark	77.25
WT_Dark	139.2
WT_Dark	77.16
WT_Dark	74.37
WT_Dark	143.72
WT_Dark	115.2
WT_Dark	71.95
WT_Dark	162.06
WT_Dark	58.93
WT_Dark	109.31
WT_Dark	148.98
WT_Dark	109.69
WT_Dark	144.73
WT_Dark	96.15
WT_Dark	73.68
WT_Dark	143.55
WT_Dark	148.61
WT_Dark	81.84
WT_Dark	85.32
WT_Dark	62.98
WT_Dark	139.26
WT_Dark	151.93
WT_Dark	112.06
WT_Dark	51.64
WT_Dark	92.25
WT_Dark	96.07
WT_Dark	106.33
WT_Dark	75.08
WT_Dark	141.49
WT_Dark	119.71
WT_Dark	125.17
WT_Dark	111.57
WT_Dark	113.89
WT_Dark	67.76
WT_Dark	119.23
WT_Dark	219.53
WT_Dark	120.71
WT_Dark	143.81
WT_Dark	89.95
WT_Dark	103.66
WT_Dark	120.68
WT_Dark	100.55
WT_Dark	69.4
WT_Dark	90.55
WT_Dark	74.86
WT_Dark	106.75
WT_Dark	141.13
WT_Dark	179.64
WT_Dark	88.37
WT_Dark	149.26
WT_Dark	148.03
WT_Dark	96.6
WT_Dark	104.67
WT_Dark	169.59
WT_Dark	128.23
WT_Dark	85.08
WT_Dark	167.53
WT_Dark	114.81
WT_Dark	166.76
WT_Dark	153.57
WT_Dark	92.05
WT_Dark	106.23
WT_Dark	190.06
WT_Dark	162.8
WT_Dark	166.38
WT_Dark	109.15
WT_Dark	157.29
WT_Dark	121.27
WT_Dark	125.76
WT_Dark	53.19
WT_Dark	135.58
WT_Dark	77.22
WT_Dark	105.33
WT_Dark	72.78
WT_Dark	93.45
WT_Dark	129.95
WT_Dark	131.47
WT_Dark	63.19
WT_Dark	96
WT_Dark	143.87
WT_Dark	176.08
WT_Dark	129.77
WT_Dark	246.83
WT_Dark	218.5
WT_Dark	98.73
WT_Dark	132.57
WT_Dark	121.29
WT_Dark	70.68
WT_Dark	177.75
WT_Dark	64.67
WT_Dark	122.48
WT_Dark	149.2
WT_Dark	201.2
WT_Dark	71.79
WT_Dark	80.81
WT_Dark	88.44
WT_Dark	64.4
WT_Dark	144.51
WT_Dark	70.25
WT_Dark	108.41
WT_Dark	115.43
WT_Dark	145.28
WT_Dark	74.03
WT_Dark	76.52
WT_Dark	111.45
WT_Dark	73.25
WT_Dark	82.2
WT_Dark	111.77
WT_Dark	59.59
WT_Dark	74.69
WT_Dark	66.52
WT_Dark	110.55
WT_Dark	95.15
WT_Dark	110.18
WT_Dark	70.95
WT_Dark	56.81
WT_Dark	52.19
WT_Dark	85.58
WT_Dark	60.89
WT_Dark	69.42
WT_Dark	66.07
WT_Dark	47.93
WT_Dark	91.38
WT_Dark	84.78
WT_Dark	91.83
WT_Dark	92.39
WT_Dark	90.62
WT_Dark	110.46
WT_Dark	89.69
WT_Dark	83.06
WT_Dark	73.09
WT_Dark	83.43
WT_Dark	126.48
WT_Dark	91.42
WT_Dark	84.21
WT_Dark	62.39
WT_Dark	61.98
WT_Dark	47.02
WT_Dark	54.96
WT_Dark	100.51
WT_Dark	81.63
WT_Dark	52.84
WT_Dark	78.01
WT_Dark	63.51
WT_Dark	146.46
WT_Dark	77.85
WT_Dark	71.68
WT_Dark	71.88
WT_Dark	91.98
WT_Dark	135.26
WT_Dark	59.29
WT_Dark	84.85
WT_Dark	68.48
WT_Dark	88.18
WT_Dark	89.52
WT_Dark	204.75
WT_Dark	69.28
WT_Dark	90.2
WT_Dark	119.23
WT_Dark	105.57
WT_Dark	84.01
WT_Dark	119.19
WT_Dark	110.18
WT_Dark	125.65
WT_Dark	140.38
WT_Dark	124.82
WT_Dark	109.95
WT_Dark	134.21
WT_Dark	92.85
WT_Dark	139.11
WT_Dark	84.43
WT_Dark	95.65
WT_Dark	142.29
WT_Dark	127.52
WT_Dark	134.71
WT_Dark	95.79
WT_Dark	90.25
WT_Dark	129.07
WT_Dark	60.08
WT_Dark	87.72
WT_Dark	114.77
WT_Dark	63.1
WT_Dark	78.93
WT_Dark	107.55
WT_Dark	172
WT_Dark	86.81
WT_Dark	115.62
WT_Dark	71.69
WT_Dark	129.17
WT_Dark	97.75
WT_Dark	86.63
WT_Dark	52.02
WT_Dark	110.73
WT_Dark	82.54
WT_Dark	151.74
WT_Dark	93.17
WT_Dark	96.67
WT_Dark	115.25
WT_Dark	114.67
WT_Dark	78.14
WT_Dark	132.22
WT_Dark	91.73
WT_Dark	181.02
WT_Dark	87.26
WT_Dark	93.19
WT_Dark	68.9
WT_Dark	109.88
WT_Dark	111.05
WT_Dark	62.66
WT_Dark	126.38
WT_Dark	154.29
WT_Dark	194.31
WT_Dark	86.15
WT_Dark	118.31
WT_Dark	105.89
WT_Dark	199.3
WT_Dark	86.98
WT_Dark	110.36
WT_Dark	93.56
WT_Dark	67.78
WT_Dark	114.09
WT_Dark	81.63
WT_Dark	97.49
WT_Dark	109.1
WT_Dark	100.99
WT_Dark	60.81
WT_Dark	202.73
WT_Dark	156.86
WT_Dark	150.03
WT_Dark	53.99
WT_Dark	126.67
WT_Dark	135.5
WT_Dark	110.59
WT_Dark	88.73
WT_Dark	50.57
WT_Dark	81.29
WT_Dark	107.69
WT_Dark	54.67
WT_Dark	144.69
WT_Dark	73.24
WT_Dark	122.85
WT_Dark	90.51
WT_Dark	114.89
WT_Dark	129.93
WT_Dark	183.76
WT_Dark	58.39
WT_Dark	116.51
WT_Dark	108.65
WT_Dark	64.6
WT_Dark	120.24
WT_Dark	70
WT_Dark	58.06
WT_Dark	74.15
WT_Dark	105.19
WT_Dark	70.95
WT_Dark	114.67
WT_Dark	97
WT_Dark	87.9
WT_Dark	84.33
WT_Dark	82.47
WT_Dark	155.42
WT_Dark	69.5
WT_Dark	122.43
WT_Dark	84.28
WT_Dark	84.03
WT_Dark	107.41
WT_Dark	124.36
WT_Dark	86.48
WT_Dark	173.42
WT_Dark	94.36
WT_Dark	153.48
WT_Dark	76.1
WT_Dark	68.95
WT_Dark	145.24
WT_Dark	73.23
WT_Dark	102.62
WT_Dark	67.88
WT_Dark	56.29
WT_Dark	94.18
WT_Dark	54.87
WT_Dark	74.45
WT_Dark	70.4
WT_Dark	62.12
WT_Dark	109.43
WT_Dark	57.6
WT_Dark	121.24
WT_Dark	83.58
WT_Dark	96.88
WT_Dark	103.02
WT_Dark	88.91
WT_Dark	117.9
WT_Dark	123.54
WT_Dark	85.83
WT_Dark	109.65
WT_Dark	94.32
WT_Dark	122.31
WT_Dark	118.93
WT_Dark	87.37
WT_Dark	68.04
WT_Dark	87.69
WT_Dark	76.31
WT_Dark	101.92
WT_Dark	125.25
WT_Dark	71.35
WT_Dark	120.32
WT_Dark	70.92
WT_Dark	51.04
WT_Dark	103.7
WT_Dark	119.89
WT_Dark	122.09
WT_Dark	76.6
WT_Dark	94.64
WT_Dark	89.16
WT_Dark	107.37
WT_Dark	146.01
WT_Dark	65.75
WT_Dark	148.35
WT_Dark	108.47
WT_Dark	53.35
WT_Dark	126.97
WT_Dark	132.35
WT_Dark	118.82
WT_Dark	50.08
WT_Dark	50.76
WT_Dark	85.66
WT_Dark	71.46
WT_Dark	123.82
WT_Dark	59.98
WT_Dark	80.61
WT_Dark	92.16
WT_Dark	118.19
WT_Dark	204.35
WT_Dark	102.42
WT_Dark	133.79
WT_Dark	92.29
WT_Dark	61.49
WT_Dark	108.2
WT_Dark	67.31
WT_Dark	85.47
WT_Dark	62.09
WT_Dark	110.59
WT_Dark	117.54
WT_Dark	95.4
WT_Dark	68.97
WT_Dark	99.72
WT_Dark	101.48
WT_Dark	68.33
WT_Dark	210.12
WT_Dark	126.35
WT_Dark	118.42
WT_Dark	86.81
WT_Dark	75.57
WT_Dark	61.82
WT_Dark	78.92
WT_Dark	61.99
WT_Dark	144.21
WT_Dark	161.39
WT_Dark	100.22
WT_Dark	90.84
WT_Dark	65.67
WT_Dark	128.18
WT_Dark	122.9
WT_Dark	154.11
WT_Dark	121.13
WT_Dark	92.92
WT_Dark	96.9
WT_Dark	135.83
WT_Dark	73.69
WT_Dark	104.96
WT_Dark	78.92
WT_Dark	109.02
WT_Dark	76.32
WT_Dark	91.05
WT_Dark	121.58
WT_Dark	123.93
WT_Dark	115.76
WT_Dark	149.38
WT_Dark	106.24
WT_Dark	108.14
WT_Dark	144.14
WT_Dark	112.4
WT_Dark	64.7
WT_Dark	193.99
WT_Dark	106.04
WT_Dark	125.96
WT_Dark	129.6
WT_Dark	128.43
WT_Dark	106.49
WT_Dark	93.85
WT_Dark	94.1
WT_Dark	88.9
WT_Dark	116.27
WT_Dark	220.16
WT_Dark	112.77
WT_Dark	86.94
WT_Dark	92.04
WT_Dark	127.95
WT_Dark	77.98
WT_Dark	74.33
WT_Dark	95
WT_Dark	125.29
WT_Dark	187.12
WT_Dark	97.29
WT_Dark	79.66
WT_Dark	70.06
WT_Dark	87.85
WT_Dark	121.09
WT_Dark	77.16
WT_Dark	87.91
WT_Dark	164.55
WT_Dark	96.28
WT_Dark	73.35
WT_Dark	102.93
WT_Dark	76.36
WT_Dark	92.64
WT_Dark	112.59
WT_Dark	95.82
WT_Dark	105.5
WT_Dark	104.32
WT_Dark	108.73
WT_Dark	88.08
WT_Dark	61.55
WT_Dark	99.5
WT_Dark	109.98
WT_Dark	89.9
WT_Dark	82.31
WT_Dark	115.99
WT_Dark	106.25
WT_Dark	80.23
WT_Dark	83.66
WT_Dark	61.99
WT_Dark	109.32
WT_Dark	84.61
WT_Dark	100.82
WT_Dark	134.19
atg7_Dark	80.03
atg7_Dark	80.81
atg7_Dark	93
atg7_Dark	154.51
atg7_Dark	149.66
atg7_Dark	132.8
atg7_Dark	77.7
atg7_Dark	155.72
atg7_Dark	78.95
atg7_Dark	82.92
atg7_Dark	77.38
atg7_Dark	113.53
atg7_Dark	84.18
atg7_Dark	135.52
atg7_Dark	86.18
atg7_Dark	105.88
atg7_Dark	94.14
atg7_Dark	75.5
atg7_Dark	84.81
atg7_Dark	122.69
atg7_Dark	124.19
atg7_Dark	167.9
atg7_Dark	87.99
atg7_Dark	60.32
atg7_Dark	65.79
atg7_Dark	105.3
atg7_Dark	65.79
atg7_Dark	57.27
atg7_Dark	137.41
atg7_Dark	122.24
atg7_Dark	136.83
atg7_Dark	96.33
atg7_Dark	140.98
atg7_Dark	225.14
atg7_Dark	92.71
atg7_Dark	163.03
atg7_Dark	111.38
atg7_Dark	84.07
atg7_Dark	113.14
atg7_Dark	78.59
atg7_Dark	103.39
atg7_Dark	48.31
atg7_Dark	77.85
atg7_Dark	117.24
atg7_Dark	55.11
atg7_Dark	63.31
atg7_Dark	73.82
atg7_Dark	77.89
atg7_Dark	132.83
atg7_Dark	99.34
atg7_Dark	52.77
atg7_Dark	88.86
atg7_Dark	106.85
atg7_Dark	107
atg7_Dark	122.04
atg7_Dark	119.94
atg7_Dark	117.61
atg7_Dark	70.61
atg7_Dark	55.11
atg7_Dark	83.16
atg7_Dark	77.69
atg7_Dark	179.36
atg7_Dark	156.96
atg7_Dark	196.95
atg7_Dark	64.09
atg7_Dark	110.06
atg7_Dark	112.16
atg7_Dark	48.6
atg7_Dark	124.81
atg7_Dark	69.56
atg7_Dark	104.13
atg7_Dark	73.76
atg7_Dark	75.15
atg7_Dark	99.15
atg7_Dark	122.2
atg7_Dark	91.15
atg7_Dark	161.28
atg7_Dark	77.12
atg7_Dark	130.85
atg7_Dark	83.85
atg7_Dark	154.99
atg7_Dark	84.64
atg7_Dark	148.69
atg7_Dark	119.22
atg7_Dark	94.77
atg7_Dark	142.79
atg7_Dark	91.96
atg7_Dark	133.16
atg7_Dark	119.57
atg7_Dark	75.05
atg7_Dark	102.84
atg7_Dark	135
atg7_Dark	153.97
atg7_Dark	64.2
atg7_Dark	98.44
atg7_Dark	66.09
atg7_Dark	74.5
atg7_Dark	149.33
atg7_Dark	60.44
atg7_Dark	54.78
atg7_Dark	99.91
atg7_Dark	90.27
atg7_Dark	75.12
atg7_Dark	143.06
atg7_Dark	106.47
atg7_Dark	111.26
atg7_Dark	70.26
atg7_Dark	56.28
atg7_Dark	89.39
atg7_Dark	105.57
atg7_Dark	133.22
atg7_Dark	115.39
atg7_Dark	66.18
atg7_Dark	132.66
atg7_Dark	153.53
atg7_Dark	100.49
atg7_Dark	120.42
atg7_Dark	78.54
atg7_Dark	113.97
atg7_Dark	59.36
atg7_Dark	77.37
atg7_Dark	85.79
atg7_Dark	50.6
atg7_Dark	133.96
atg7_Dark	66.93
atg7_Dark	167.73
atg7_Dark	101.79
atg7_Dark	86.02
atg7_Dark	100.59
atg7_Dark	78.23
atg7_Dark	82.06
atg7_Dark	78.43
atg7_Dark	90.17
atg7_Dark	156.93
atg7_Dark	84.88
atg7_Dark	65.57
atg7_Dark	89.67
atg7_Dark	92.01
atg7_Dark	58.21
atg7_Dark	60.93
atg7_Dark	65.82
atg7_Dark	114.64
atg7_Dark	57.73
atg7_Dark	112.53
atg7_Dark	60.41
atg7_Dark	116.07
atg7_Dark	93.36
atg7_Dark	169.82
atg7_Dark	130.04
atg7_Dark	101.44
atg7_Dark	72.7
atg7_Dark	56.17
atg7_Dark	87.21
atg7_Dark	101.44
atg7_Dark	106.13
atg7_Dark	87.27
atg7_Dark	112.85
atg7_Dark	101.32
atg7_Dark	113.68
atg7_Dark	106.72
atg7_Dark	131.19
atg7_Dark	59.37
atg7_Dark	141.32
atg7_Dark	80.65
atg7_Dark	118.67
atg7_Dark	58.34
atg7_Dark	130.51
atg7_Dark	96.04
atg7_Dark	67.57
atg7_Dark	102.36
atg7_Dark	123.45
atg7_Dark	85.94
atg7_Dark	183.72
atg7_Dark	91.23
atg7_Dark	91.31
atg7_Dark	160.38
atg7_Dark	66.09
atg7_Dark	61.76
atg7_Dark	145.22
atg7_Dark	53.28
atg7_Dark	130.48
atg7_Dark	141.3
atg7_Dark	164.72
atg7_Dark	155.1
atg7_Dark	141.97
atg7_Dark	112.81
atg7_Dark	57.35
atg7_Dark	134.1
atg7_Dark	151.81
atg7_Dark	117.03
atg7_Dark	85.83
atg7_Dark	98.52
atg7_Dark	156.54
atg7_Dark	125.74
atg7_Dark	99.21
atg7_Dark	101.52
atg7_Dark	115.91
atg7_Dark	142.89
atg7_Dark	155.28
atg7_Dark	60.87
atg7_Dark	107.94
atg7_Dark	158.51
atg7_Dark	161.61
atg7_Dark	130.39
atg7_Dark	163.21
atg7_Dark	165.06
atg7_Dark	109.35
atg7_Dark	123.05
atg7_Dark	149.36
atg7_Dark	102.67
atg7_Dark	126.63
atg7_Dark	72.17
atg7_Dark	81.73
atg7_Dark	88.68
atg7_Dark	83.11
atg7_Dark	160.64
atg7_Dark	107.02
atg7_Dark	149.12
atg7_Dark	161.3
atg7_Dark	99.13
atg7_Dark	153.61
atg7_Dark	156.05
atg7_Dark	83.8
atg7_Dark	138.75
atg7_Dark	128.67
atg7_Dark	160.59
atg7_Dark	234.01
atg7_Dark	123.11
atg7_Dark	148.22
atg7_Dark	172.64
atg7_Dark	176.75
atg7_Dark	170.09
atg7_Dark	163.69
atg7_Dark	152.65
atg7_Dark	99.94
atg7_Dark	132.38
atg7_Dark	122.35
atg7_Dark	92.96
atg7_Dark	117.68
atg7_Dark	89.36
atg7_Dark	99.12
atg7_Dark	136.27
atg7_Dark	101.41
atg7_Dark	111.3
atg7_Dark	90.47
atg7_Dark	96.14
atg7_Dark	60.5
atg7_Dark	81.39
atg7_Dark	105.57
atg7_Dark	58.98
atg7_Dark	142.91
atg7_Dark	120.01
atg7_Dark	161.76
atg7_Dark	47.61
atg7_Dark	58.11
atg7_Dark	184.49
atg7_Dark	118.14
atg7_Dark	181.22
atg7_Dark	87.57
atg7_Dark	78.1
atg7_Dark	161.92
atg7_Dark	165.17
atg7_Dark	112.37
atg7_Dark	126.54
atg7_Dark	161.51
atg7_Dark	139.84
atg7_Dark	157.09
atg7_Dark	150.04
atg7_Dark	112.94
atg7_Dark	195.9
atg7_Dark	154.52
atg7_Dark	120.33
atg7_Dark	157.87
atg7_Dark	127.47
atg7_Dark	94.35
atg7_Dark	187.56
atg7_Dark	177.13
atg7_Dark	112.21
atg7_Dark	166.93
atg7_Dark	213.36
atg7_Dark	111.46
atg7_Dark	72.51
atg7_Dark	115.47
[truncated: 442 more rows]
