# Supplementary material for: Autophagosome development and chloroplast segmentation occur synchronously for piecemeal degradation of chloroplasts
Source: eLife. 2024 Nov 7;12:RP93232. doi: 10.7554/eLife.93232 (PMC11542923; doi:10.7554/eLife.93232)
Supplement: Figure 2—figure supplement 1—source data 1. [file elife-93232-fig2-figsupp1-data1.zip › Figure_2Figure_Supplement_1Source_Data_1.csv]

Figure 2-Figure Supplement 1 fluorescence ratio (chloroplast buds/ main chloroplast)
RBCS-GFP TOC64-mRFP (A)				RBCS-GFP KEA1-mRFP (B)				RBCS-GFP ATPC1-tagRFP (C)
Marker	BudsMainRatio			Marker	BudsMainRatio			Marker	BudsMainRatio
RFP	0.965070368			RFP	1.901802547			RFP	0.014901516
RFP	0.927823054			RFP	1.759292002			RFP	0.005216889
RFP	1.404933951			RFP	0.798002455			RFP	0.022753698
RFP	0.856367597			RFP	1.198757885			RFP	0.072030574
RFP	0.602498309			RFP	1.421491269			RFP	0.077844719
RFP	0.62608863			RFP	1.435878698			RFP	0.014691937
RFP	0.791415599			RFP	1.259282428			RFP	0.05658144
RFP	1.138857026			RFP	0.650857048			RFP	0.009866923
RFP	0.738111437			RFP	0.874742583			RFP	0.009633614
RFP	1.967369309			RFP	0.993411964			RFP	0.039938835
RFP	1.102403272			RFP	1.259908761			RFP	0.038883138
RFP	0.388673471			RFP	0.600356806			RFP	0.060852856
RFP	0.775751621			RFP	0.821552541			RFP	0.083012113
RFP	1.46829036			RFP	0.653434216			RFP	0.079715992
RFP	0.875173119			RFP	0.965879042			RFP	0.164106057
RFP	0.779075547			RFP	1.414967171			RFP	0.07990963
RFP	1.154175142			RFP	1.66559548			RFP	0.082353197
RFP	0.742778619			RFP	0.667601726			RFP	0.032122726
RFP	0.875870465			RFP	1.156172494			RFP	0.002185285
RFP	1.507851453			RFP	0.981387595			RFP	0.003675313
RFP	0.785431664			RFP	1.111946975			RFP	0.016951768
RFP	0.935598313			RFP	0.665061215			RFP	0.179596142
RFP	0.983545607			RFP	1.270253573			RFP	0.062352318
RFP	0.972216022			RFP	1.02091956			RFP	0.048049154
RFP	0.694410282			RFP	0.963535557			RFP	0.008277655
RFP	0.873865925			RFP	0.980953264			RFP	0.005890807
RFP	0.574549412			RFP	0.823295994			RFP	0.032279729
RFP	1.040935537			RFP	0.95671217			RFP	0.013604974
RFP	1.729442166			RFP	0.693856064			RFP	0.019457718
RFP	1.054762283			RFP	1.006468179			RFP	0.009226827
RFP	0.895996718			RFP	1.061101493			GFP	0.752318549
RFP	0.738931123			RFP	2.17941783			GFP	2.088980715
RFP	1.006939789			GFP	2.067661955			GFP	1.569888247
GFP	1.645077927			GFP	2.060936235			GFP	1.662341269
GFP	1.434482902			GFP	1.361896343			GFP	0.929716342
GFP	1.426107748			GFP	1.640625536			GFP	0.344016561
GFP	1.920827949			GFP	1.033153929			GFP	1.812409789
GFP	0.606641727			GFP	1.414239105			GFP	2.392582866
GFP	0.72188183			GFP	0.981953811			GFP	1.071363726
GFP	1.082468222			GFP	0.693879426			GFP	2.581280841
GFP	1.360638914			GFP	0.530051564			GFP	1.414666451
GFP	0.673617959			GFP	1.280719284			GFP	1.845508028
GFP	1.448791075			GFP	1.357339625			GFP	0.687704257
GFP	2.37322578			GFP	0.576819068			GFP	1.711103255
GFP	0.473597622			GFP	1.279720228			GFP	2.722908222
GFP	0.439025715			GFP	0.917513662			GFP	0.924441462
GFP	0.828824765			GFP	1.512441664			GFP	1.116322689
GFP	0.515297999			GFP	2.030977127			GFP	1.521870092
GFP	1.017616956			GFP	1.728250741			GFP	0.986029857
GFP	1.954520307			GFP	0.609925814			GFP	0.586534307
GFP	2.045278591			GFP	2.321456999			GFP	1.06419675
GFP	1.444352511			GFP	1.541851502			GFP	1.716323057
GFP	1.651445339			GFP	1.046526025			GFP	0.844081607
GFP	1.65500518			GFP	0.894836216			GFP	1.031441334
GFP	2.847766446			GFP	1.651849498			GFP	2.111940686
GFP	1.312711459			GFP	0.921339844			GFP	1.208675397
GFP	0.869010307			GFP	1.232312467			GFP	1.780607318
GFP	2.052234356			GFP	1.230034378			GFP	0.678412611
GFP	1.127147342			GFP	0.787308946			GFP	1.266357236
GFP	0.356995317			GFP	2.190665325			GFP	1.187000791
GFP	1.189147334			GFP	0.633381996			Chl	0.017340432
GFP	1.992130207			GFP	1.847806182			Chl	0.012942425
GFP	1.450451227			GFP	1.519195103			Chl	0.017108999
GFP	1.793738356			GFP	3.377219869			Chl	0.135839725
GFP	1.095284207			Chl	0.026633508			Chl	0.131240646
GFP	1.058252323			Chl	0.015756757			Chl	0.014192101
Chl	0.184736682			Chl	0.15422814			Chl	0.041660313
Chl	0.183639114			Chl	0.038824607			Chl	0.014540495
Chl	0.19424298			Chl	0.000289207			Chl	0.003980919
Chl	0.00068865			Chl	0.061951002			Chl	0.08650534
Chl	0.093380647			Chl	0.080031848			Chl	0.033560354
Chl	0.02095376			Chl	0.000414021			Chl	0.086518809
Chl	0.009842394			Chl	0.076256758			Chl	0.115531663
Chl	0.346401956			Chl	0.096077084			Chl	0.117219561
Chl	0.026041581			Chl	0.167393159			Chl	0.320822339
Chl	0.407604293			Chl	0.001215337			Chl	0.066249299
Chl	0.174942344			Chl	0.146274542			Chl	0.10130843
Chl	0.020628927			Chl	0.078810778			Chl	0.026273072
Chl	0.045438146			Chl	0.099920364			Chl	0.017990189
Chl	0.038877264			Chl	0.011122866			Chl	0.000153281
Chl	0.098663251			Chl	0.104008064			Chl	0.00660518
Chl	0.03036623			Chl	0.053497813			Chl	0.257375853
Chl	0.028683564			Chl	0.229575688			Chl	0.077236553
Chl	0.125053388			Chl	0.022073083			Chl	0.046736377
Chl	0.09571325			Chl	0.336384902			Chl	0.006101585
Chl	0.089913162			Chl	0.100524629			Chl	0.01577185
Chl	0.057786946			Chl	0.000766306			Chl	0.063889326
Chl	0.000487377			Chl	0.182658724			Chl	0.016950016
Chl	0.083303479			Chl	0.044077672			Chl	0.042481071
Chl	0.115853945			Chl	0.11122417			Chl	0.003380593
Chl	0.008818575			Chl	0.098782644
Chl	0.058064755			Chl	0.031064289
Chl	0.007632232			Chl	0.022117921
Chl	0.001860517			Chl	0.048665178
Chl	0.282128876			Chl	0.067098551
Chl	0.044343672			Chl	0.14742528
Chl	0.161102536
Chl	0.136405906
Chl	0.00740845
