# Supplementary material for: Autophagosome development and chloroplast segmentation occur synchronously for piecemeal degradation of chloroplasts
Source: eLife. 2024 Nov 7;12:RP93232. doi: 10.7554/eLife.93232 (PMC11542923; doi:10.7554/eLife.93232)
Supplement: Figure 5—source data 1. [file elife-93232-fig5-data1.zip › Figure_5Source_Data_1.csv]

Figure 5B_Mean RCB number from four areas (215.04 × 215. 04 µm each)
genotype	RCB
WT	15			Tukey's test
WT	25.5						Mean
WT	22.5			WT	A		18.125
WT	9.5			atg5		B	0
atg5	0			atg7		B	0
atg5	0
atg5	0					p-value
atg5	0			WT	atg5	0.0005
atg7	0			WT	atg7	0.0005
atg7	0			atg7	atg5	1
atg7	0
atg7	0
Figure 5D_chloroplast with protrusion (%)
genotype	treatment	protrusion		Tukey's test
WT	cont	4					Mean
WT	cont	5		a5 C	A		4.25
WT	cont	4		a7 C	A		4.25
WT	cont	4		WT C	A		4.25
atg5	cont	3		a7 D		B	1.75
atg5	cont	5		a5 D		B	1.5
atg5	cont	5		WT D		B	1.5
atg5	cont	4
atg7	cont	6				p-value
atg7	cont	5		a5 C	a5 D	0.0053
atg7	cont	3		a7 C	a5 D	0.0053
atg7	cont	3		WT C	a5 D	0.0053
WT	dark	2		a5 C	WT D	0.0053
WT	dark	1		a7 C	WT D	0.0053
WT	dark	2		WT C	WT D	0.0053
WT	dark	1		a5 C	a7 D	0.0121
atg5	dark	2		a7 C	a7 D	0.0121
atg5	dark	1		WT C	a7 D	0.0121
atg5	dark	2		a7 D	a5 D	0.9987
atg5	dark	1		a7 D	WT D	0.9987
atg7	dark	1		a7 C	a5 C	1
atg7	dark	1		WT C	a5 C	1
atg7	dark	2		WT C	a7 C	1
atg7	dark	3		WT D	a5 D	1
