# Supplementary material for: Autophagosome development and chloroplast segmentation occur synchronously for piecemeal degradation of chloroplasts
Source: eLife. 2024 Nov 7;12:RP93232. doi: 10.7554/eLife.93232 (PMC11542923; doi:10.7554/eLife.93232)
Supplement: Figure 5—figure supplement 1—source data 1. [file elife-93232-fig5-figsupp1-data1.zip › Figure_5Figure_Supplement_1Source_Data_1.csv]

Figure 5-Figure Supplement 1B_Mean RCB number from four areas (215.04 × 215. 04 µm each)
genotype	RCB
WT	14.5			Tukey's test
WT	13.5						Mean
WT	11.75			WT	A		13.75
WT	15.25			atg2		B	0
atg2	0			atg10		B	0
atg2	0
atg2	0					p-value
atg2	0			WT	atg2	<.0001
atg10	0			WT	atg10	<.0001
atg10	0			atg10	atg2	1
atg10	0
atg10	0
Figure 5-Figure Supplement 1D_chloroplast with protrusion (%)
genotype	treatment	protrusion
WT	cont	4		Tukey's test
WT	cont	4					Mean
WT	cont	4		atg2 C	A		5.25
WT	cont	7		atg10 C	A		4.75
atg2	cont	4		WT C	A		4.75
atg2	cont	6		atg2 D		B	2
atg2	cont	6		atg10 D		B	1.75
atg2	cont	5		WT D		B	1.5
atg10	cont	3
atg10	cont	4				p-value
atg10	cont	6		atg2 C	WT D	0.0026
atg10	cont	6		atg2 C	atg10 D	0.005
WT	dark	3		atg2 C	atg2 D	0.0096
WT	dark	1		atg10 C	WT D	0.0096
WT	dark	1		WT C	WT D	0.0096
WT	dark	1		atg10 C	atg10 D	0.0182
atg2	dark	2		WT C	atg10 D	0.0182
atg2	dark	2		atg10 C	atg2 D	0.0342
atg2	dark	1		WT C	atg2 D	0.0342
atg2	dark	3		atg2 C	atg10 C	0.9887
atg10	dark	2		atg2 C	WT C	0.9887
atg10	dark	1		atg2 D	WT D	0.9887
atg10	dark	3		atg2 D	atg10 D	0.9996
atg10	dark	1		atg10 D	WT D	0.9996
				WT C	atg10 C	1
