# Supplementary material for: Autophagosome development and chloroplast segmentation occur synchronously for piecemeal degradation of chloroplasts
Source: eLife. 2024 Nov 7;12:RP93232. doi: 10.7554/eLife.93232 (PMC11542923; doi:10.7554/eLife.93232)
Supplement: Figure 7—source data 1. [file elife-93232-fig7-data1.zip › Figure_7Source_Data_1.csv]

Figure 7B chloroplast with stromules (%)
genotype	stromule			Tukey's test							p-value
WT	4.53968254						Mean		atg5	WT	<.0001
WT	3.472222222			atg5	A		48.746152		atg5	NahG atg5	<.0001
WT	8.829365079			NahG		B	11.665344		atg5	NahG	0.0001
atg5	44.23340548			NahG atg5		B	8.669913		NahG	WT	0.5518
atg5	48.96933622			WT		B	5.613757		NahG atg5	WT	0.8983
atg5	53.03571429								NahG	NahG atg5	0.9034
NahG	11.5952381
NahG	21.15079365
NahG	2.25
atg5NahG	9.888888889
atg5NahG	8.198773449
atg5NahG	7.922077922
Figure 7D chloroplast with stromules (%)
genotype	stromule
WT	12.41666667							Mean				p-value
WT	11.11111111			atg5	A			64.361833		atg5	sid2	<.0001
WT	4.53968254			atg7	A			57.5481		atg5	WT	<.0001
sid2	14.28571429			sid2atg5		B		29.125301		atg7	sid2	<.0001
sid2	7.575757576			sid2atg7		B	C	18.816378		atg7	WT	<.0001
sid2	4.285714286			WT			C	9.35582		atg5	sid2atg7	<.0001
atg5	65.10714286			sid2			C	8.715729		atg7	sid2atg7	<.0001
atg5	67.05952381									atg5	sid2atg5	<.0001
atg5	60.91883117									atg7	sid2atg5	<.0001
atg7	58.01406926									sid2atg5	sid2	0.0007
atg7	55.56096681									sid2atg5	WT	0.0009
atg7	59.06926407									sid2atg5	sid2atg7	0.0883
sid2atg5	31.59776335									sid2atg7	sid2	0.0974
sid2atg5	25.24278499									sid2atg7	WT	0.1315
sid2atg5	30.53535354									atg5	atg7	0.3988
sid2atg7	15.07936508									WT	sid2	1
sid2atg7	25.80555556
sid2atg7	15.56421356
Figure 7F chloroplast with stromules (%) and 7G H2O2 content
genotype	stromule	H2O2
WT	1	0.305063						Mean (stromule)					Mean (H2O2)
WT	0	0.257928		atg5	A			22.5		atg7	A		0.88494863
WT	2	0.3414455		atg7	A	B		15.25		sid2 atg7	A		0.85461613
WT	1	0.3518955		sid2 atg5		B	C	9.75		atg5	A		0.84286675
atg5	23	0.808148		sid2 atg7			C	2.5		sid2 atg5	A		0.784168
atg5	17	0.799678		sid2			C	1.25		sid2		B	0.31964488
atg5	16	0.7602155		WT			C	1		WT		B	0.314083
atg5	34	1.0034255
atg7	21	0.711898				p-value						p-value
atg7	19	1.1230505		atg5	WT	<.0001				atg7	WT	0.0015
atg7	13	0.747098		atg5	sid2	<.0001				atg7	sid2	0.0017
atg7	8	0.957748		atg5	sid2 atg7	<.0001				sid2 atg7	WT	0.0026
sid2	1	0.144463		atg7	WT	0.0029				sid2 atg7	sid2	0.0029
sid2	2	0.3341305		atg7	sid2	0.0035				atg5	WT	0.0032
sid2	1	0.409838		atg5	sid2 atg5	0.0081				atg5	sid2	0.0036
sid2	1	0.390148		atg7	sid2 atg7	0.0081				sid2 atg5	WT	0.0093
sid2atg5	12	0.466103		sid2 atg5	WT	0.1052				sid2 atg5	sid2	0.0103
sid2atg5	5	0.741268		sid2 atg5	sid2	0.1217				atg7	sid2 atg5	0.952
sid2atg5	10	1.114938		atg5	atg7	0.2399				sid2 atg7	sid2 atg5	0.9898
sid2atg5	12	0.814363		sid2 atg5	sid2 atg7	0.2399				atg5	sid2 atg5	0.9956
sid2atg7	1	0.6504905		atg7	sid2 atg5	0.5171				atg7	atg5	0.9991
sid2atg7	5	1.067693		sid2 atg7	WT	0.9964				atg7	sid2 atg7	0.9998
sid2atg7	2	0.8237405		sid2 atg7	sid2	0.9985				sid2 atg7	atg5	1
sid2atg7	2	0.8765405		sid2	WT	1				sid2	WT	1
