# Supplementary material for: Autophagosome development and chloroplast segmentation occur synchronously for piecemeal degradation of chloroplasts
Source: eLife. 2024 Nov 7;12:RP93232. doi: 10.7554/eLife.93232 (PMC11542923; doi:10.7554/eLife.93232)
Supplement: Figure 7—figure supplement 1—source data 1. [file elife-93232-fig7-figsupp1-data1.zip › Figure_7Figure_Supplement_1Source_Data_1.csv]

Figure 7-Figure Supplement 1 chloroplast with stromules (%)
genotype	stromule
WT	0		Tukey's test
WT	1					Mean
WT	1		atg7	A		35.75
WT	0		atg5	A	B	19.25
atg5	9		WT		B	0.5
atg5	30
atg5	18				p-value
atg5	20		atg7	WT	0.0117
atg7	64		atg5	WT	0.1713
atg7	13		atg7	atg5	0.2408
atg7	38
atg7	28
