# Supplementary material for: Autophagosome development and chloroplast segmentation occur synchronously for piecemeal degradation of chloroplasts
Source: eLife. 2024 Nov 7;12:RP93232. doi: 10.7554/eLife.93232 (PMC11542923; doi:10.7554/eLife.93232)
Supplement: Figure 7—figure supplement 3—source data 1. [file elife-93232-fig7-figsupp3-data1.zip › Figure_7Figure_Supplement_3Source_Data_1.csv]

Figure 7_Figure Supplement 3 H2O2 content
genotype	H2O2
WT	0.268851		Tukey's test
WT	0.265056					Mean
WT	0.150381		CTatg5	A		0.62303038
WT	0.279961		CTNahGatg5	A		0.60329225
CTGFP_WT	0.3198085		CTGFP		B	0.26715975
CTGFP_WT	0.2121735		WT		B	0.24106225
CTGFP_WT	0.1812635		CTNahG		B	0.18248038
CTGFP_WT	0.3553935
CTatg5	0.6862735				p-value
CTatg5	0.675576		CTatg5	CTNahG	<.0001
CTatg5	0.4696835		CTNahGatg5	CTNahG	0.0001
CTatg5	0.6605885		CTatg5	WT	0.0003
CTNahG	0.177936		CTNahGatg5	WT	0.0006
CTNahG	0.1067935		CTatg5	CTGFP	0.0007
CTNahG	0.240691		CTNahGatg5	CTGFP	0.0012
CTNahG	0.204501		CTGFP	CTNahG	0.7142
CTNahGatg5	0.574211		WT	CTNahG	0.9012
CTNahGatg5	0.803176		CTGFP	WT	0.9945
CTNahGatg5	0.4663835		CTatg5	CTNahGatg5	0.9981
CTNahGatg5	0.5693985
