# Supplementary material for: Autophagosome development and chloroplast segmentation occur synchronously for piecemeal degradation of chloroplasts
Source: eLife. 2024 Nov 7;12:RP93232. doi: 10.7554/eLife.93232 (PMC11542923; doi:10.7554/eLife.93232)
Supplement: Figure 8—source data 3. [file elife-93232-fig8-data3.zip › Figure_8Source_Data_3.csv]

Figure 8B_mean RCB number from four areas (215.04 × 215. 04 µm each)
genotype	RCB
WT	27			Tukey's test
WT	9						Mean
WT	21.25			WT	A		17.2
WT	7			drp5b	A		15.9
WT	21.75			atg5		B	0
drp5b	20			atg7		B	0
drp5b	11.75
drp5b	15.25					p-value
drp5b	14.25			WT	atg5	0.0008
drp5b	18.25			WT	atg7	0.0008
atg5	0			drp5b	atg5	0.0015
atg5	0			drp5b	atg7	0.0015
atg5	0			WT	drp5b	0.9754
atg5	0			atg7	atg5	1
atg7	0
atg7	0
atg7	0
atg7	0
Figure 8D_free mRFP/RBCS-mRFP ratio (relative)
genotype	treatment	RFPbandratio
WT	cont	1.473681214
WT	cont	0.948307735				Mean
WT	cont	0.746169215			arc5 dark	13.07033
WT	cont	0.831841836			WT dark	6.086088
WT	dark	7.305504961			arc5 cont	3.222699
WT	dark	6.305393801			atg5 dark	1.439156
WT	dark	5.521028764			atg7 dark	1.374538
WT	dark	5.212422651			WT cont	1
drp5b	cont	2.798307192			atg7 cont	0.652158
drp5b	cont	4.053590268			atg5 cont	0.621881
drp5b	cont	4.424683408
drp5b	cont	1.614216506			t-test
drp5b	dark	10.67827954
drp5b	dark	13.09956933					p-value
drp5b	dark	16.94201354			WT dark	WT cont	<.0001
drp5b	dark	11.5614588			arc5 dark	arc5 cont	<.0001
atg5	cont	0.654224219			atg5 dark	atg5 cont	0.3496
atg5	cont	0.561951895			atg7 dark	atg7 cont	0.4074
atg5	cont	0.651939506
atg5	cont	0.619407658
atg5	dark	2.375020504
atg5	dark	0.808375512
atg5	dark	1.420464855
atg5	dark	1.152761579
atg7	cont	1.487865908
atg7	cont	0.518509634
atg7	cont	0.441296104
atg7	cont	0.160960599
atg7	dark	1.246622036
atg7	dark	1.866496693
atg7	dark	2.115468684
atg7	dark	0.269565459
