# Supplementary material for: Autophagosome development and chloroplast segmentation occur synchronously for piecemeal degradation of chloroplasts
Source: eLife. 2024 Nov 7;12:RP93232. doi: 10.7554/eLife.93232 (PMC11542923; doi:10.7554/eLife.93232)
Supplement: Figure 8—figure supplement 1—source data 1. [file elife-93232-fig8-figsupp1-data1.zip]

Archive with 1 entries (1 files):
- Figure_8Figure_Supplement_1Source_Data_1.csv
