# Supplementary material for: Autophagosome development and chloroplast segmentation occur synchronously for piecemeal degradation of chloroplasts
Source: eLife. 2024 Nov 7;12:RP93232. doi: 10.7554/eLife.93232 (PMC11542923; doi:10.7554/eLife.93232)
Supplement: Figure 8—figure supplement 1—source data 1. [file elife-93232-fig8-figsupp1-data1.zip › Figure_8Figure_Supplement_1Source_Data_1.csv]

Figure 8-Figure supplement 1 _mean RCB number from four areas (215.04 × 215. 04 µm each)
genotype	RCB
WT	3		Tukey's test
WT	14.25					Mean
WT	13.75		drp5b	A		13.85
WT	13.75		WT	A		10.15
WT	6		atg5		B	0.2
atg5	0		drp5b atg5		B	0.2
atg5	0.75
atg5	0				p-value
atg5	0.25		drp5b	atg5	<.0001
atg5	0		drp5b	drp5b atg5	<.0001
drp5b	8.75		WT	atg5	0.0015
drp5b	14		WT	drp5b atg5	0.0015
drp5b	20.5		drp5b	WT	0.3467
drp5b	12		drp5b atg5	atg5	1
drp5b	14
drp5batg5	0.25
drp5batg5	0
drp5batg5	0.5
drp5batg5	0.25
drp5batg5	0
