# Supplementary material for: Autophagosome development and chloroplast segmentation occur synchronously for piecemeal degradation of chloroplasts
Source: eLife. 2024 Nov 7;12:RP93232. doi: 10.7554/eLife.93232 (PMC11542923; doi:10.7554/eLife.93232)
Supplement: Figure 8—figure supplement 2—source data 1. [file elife-93232-fig8-figsupp2-data1.zip › Figure_8Figure_Supplement_2Source_Data_1.csv]

Figure 8-Figure Supplement 2_vacuolar RFP intensity (relative)
genotype	treatment	vacuolarRFP
WT	cont	0.848817392
WT	cont	0.952737249			Mean
WT	cont	0.835183107		drp5b dark	10.340234
WT	cont	1.363262252		WT dark	8.202477
WT	dark	6.207756578		drp5b cont	2.027102
WT	dark	8.352329883		atg7 cont	1.206177
WT	dark	9.727896246		atg7 dark	1.107952
WT	dark	8.52192709		WT Cont	1
drp5b	cont	1.2063017		atg5 dark	0.999958
drp5b	cont	3.095814108		atg5 cont	0.878538
drp5b	cont	1.921104045
drp5b	cont	1.885189342		t-test
drp5b	dark	7.594961965				p-value
drp5b	dark	7.789666209		drp5b dark	drp5b cont	<.0001
drp5b	dark	9.363761067		WT dark	WT Cont	<.0001
drp5b	dark	16.61254521		atg5 dark	atg5 cont	0.9165
atg5	cont	0.839007358		atg7 cont	atg7 dark	0.9324
atg5	cont	0.93029056
atg5	cont	0.822712724
atg5	cont	0.922143243
atg5	dark	0.808579623
atg5	dark	0.917820177
atg5	dark	1.024732926
atg5	dark	1.248701002
atg7	cont	1.136135013
atg7	cont	1.231575009
atg7	cont	1.305067132
atg7	cont	1.151930831
atg7	dark	1.147275221
atg7	dark	0.893211955
atg7	dark	1.266824625
atg7	dark	1.124495989
